# Supplementary material for: Identification of (poly)phenol treatments that modulate the release of pro-inflammatory cytokines by human lymphocytes
Source: Br J Nutr. 2016 Mar 17;115(10):1699–710. doi: 10.1017/S0007114516000805 (PMC4836295; doi:10.1017/S0007114516000805)
Supplement: Supplementary file 1 [file S0007114516000805sup001.zip]

Archive with 3 entries (2 files):
- S0007114516000805sup001/
- S0007114516000805sup001/S0007114516000805sup001.pptx
- S0007114516000805sup001/S0007114516000805sup002.pptx
